# Supplementary material for: Neural Adaptation at Stimulus Onset and Speed of Neural Processing as Critical Contributors to Speech Comprehension Independent of Hearing Threshold or Age
Source: J Clin Med. 2024 May 6;13(9):2725. doi: 10.3390/jcm13092725 (PMC11084258; doi:10.3390/jcm13092725)
Supplement: Supplementary file 1 [file jcm-13-02725-s001.zip]

Archive with 1 entries (1 files):
- jcm-2962886-supplementary.pdf
